# Supplementary material for: The Rise of Valley Fever: Prevalence and Cost Burden of Coccidioidomycosis Infection in California
Source: Int J Environ Res Public Health. 2019 Mar 28;16(7):1113. doi: 10.3390/ijerph16071113 (PMC6480346; doi:10.3390/ijerph16071113)
Supplement: Supplementary file 1 [file ijerph-16-01113-s001.zip]

Archive with 1 entries (1 files):
- ijerph-455789-supplementary.xlsx
