# Supplementary material for: The Rise of Valley Fever: Prevalence and Cost Burden of Coccidioidomycosis Infection in California
Source: Int J Environ Res Public Health. 2019 Mar 28;16(7):1113. doi: 10.3390/ijerph16071113 (PMC6480346; doi:10.3390/ijerph16071113)
Supplement: Supplementary file 1 [file ijerph-16-01113-s001.zip › ijerph-455789-supplementary.xlsx]

## Sheet: Sheet1
YEAR 1 MANAGEMENT		EXAMPLE INTERVIEW GUIDE ©
Type of cocci infection	Clinical presentation	Drug/test/care/disability type	% of patients on specified meds/care	H Lin	M MacLean	M Peterson		Dosage	Range duration (months)	Mean duration (months or days)	No. of visits/ intervals	H Lin	M MacLean	M Peterson		Total cost						Updated Costs (CPI-U 2017)	Remarks on management	Additional remarks	Ref
PRIMARY RESPIRATORY INFECTION
	Uncomplicated acute cocci pneumonia																Cost per person	N	Average cost	Total diagnosis cost	Total treatment cost		Periodic assessment of symptoms; Periodic x-rays; No antifungals (unless AIDS, organ transplant recipient, high-dose corticosteroids therapy, TNF inhibitors, diabetes mellitus, cardiopulmonary disease, pregnant women, Filipino or Black, severe primary infections [weight loss >10%, intense night sweats >3 weeks, infiltrates in >1/2 lung, persistent or prominent hilar adenopathy, anticocci compleme…		[1]
	DIRECT COST
	DIAGNOSIS																515	3684.6	359.933	#REF!	#REF!
	DxLab	Serology-Immunodiffusion	1	1	1	1	1				1	1	NA	1		37		1897569							[2]
		Serology-titer measurement	1	1	1	1	1				1	1	NA	1		31		#REF!						Titer measurement only if ID positive
		2nd ID and titer	0.25	NA	NA	0.25	0.25				1	1	NA	1		17
		Sputum culture	0	0.01	NA	0	0				1	1	NA	1		0
		Sputum smear	0	0.01	NA	0	0				1	1	NA	1		0
		HIV test	1	1	NA	1	NA				1	1	NA	1		82
	DxTest	Chest x-ray	1	1	NA	1	1				1	1	NA	1		24
		Chest CT scan	0.25	NA	NA	0.25	0.25				1	1	NA	1		80.75
	Total diagnosis															271.75						322.284
	MD VISITS, CONSULTS, HOSPITALIZATIONS
	MD visits before testing occurred		1	1	NA	1	1		0-63 times		3	3	NA	3		324								Cost of hospitalization + MD visit for CAP (Clinical Therapeutics, 1998 2(4); 820-37)	[5]
	Consultation		1	1	NA	1	1				1	1	NA	1		120								7089.43	1995
	First sought care in ER		0.23	0.23	NA	0.25	0.25				1	1	NA	1		13.8								10680.4	2012
	Total 1st year outpatient pre-diagnosis															457.8						502.382
	Requiring hospitalizations		0.4	NA	NA	0.3	0.3		6.9		1	1	1	1		9371.2								1/3 (33%) of hospitalization to get bronchodilators	MP
	MD visit in hospital								6.9		1	1	1	1		503.7
	Post and pre-hospitalization MD visit										1	1	1	1		146
	Plus 1 lifetime hospitalization		0.02	NA	NA	0.021	0.02		6.9		1	1	1	1		468.56
	MD visit in hospital								6.9		1	1	1	1		10.074
	Post and pre-hospitalization MD visit										1	1	1	1		2.92
	Plus 2 lifetime hospitalizations		0.01	NA	NA	0.009	0.01		6.9		2	2	2	2		468.56
	MD visit in hospital								6.9		2	2	2	2		10.074
	Post and pre-hospitalization MD visit										2	2	2	2		2.92
	Total 1st year hospitalization															10020.9
	Total post-year 1 year hospitalizations															963.108
	Total lifetime hospitalization															10984						13026.6
	DRUG
	Azithromycin		0.5	NA	NA	0.5			5 days							16.1435
	Levaquin		0.5	NA	NA	0.5			7 days							48.804
	2nd course azithromycin		0.25	NA	NA	0.25			5 days							8.07175
	2nd course levaquin		0.25	NA	NA	0.25			7 days							24.402
	Total drug															97.4212						113.56
	ANTIFUNGALS																5912.06	3684.6	4131.94
		Oral fluconazole (all)	0.9	0.9	1	0.9	0.9	400 mg/day	3 to 6	6						3901.55		2.17836e+07							[1,4]
		Oral itraconazole (all)	0.05	0.05	0	0.05	0.05	200 mg BID	3 to 6	6						281.233									[1,4]
		Oral voriconazole (all)	0.03	0.03	0	0.03	0.03	200 mg BID	3 to 6	6						456.954								MP: Prescribed only after failing fluconozole or itraconozole	MP
		Previously on fluconazole	0.03	0.03	0	0.03	0.03	400 mg/day	3 to 6	6						130.052
		Liposomal AMB (all)	0.01	0.01	0	0.01	0.01	3 mg/kg/day	3 to 6	6						1142.27								Usually given to mitigate fluconazole side effects. Administered in hospitals-included in hospitalization cost	[1,4]
	Total antifungals															5912.06						6891.43
	FOLLOW-UP LABS	Serology	0.65	1	0	0.5	0.8	1-3 months interval	12	12	4	4	NA	4		96.2							Monitor 1-3 months intervals for 1 year or longer	May have up to 50% lost to follow-up (MP)
	FOLLOW-UP TESTS	Patient interviews	0	1	0	0.5	0.8	1-3 months interval	12	12	4	4	NA	4		0							Monitor 1-3 months intervals for 1 year or longer	May have up to 50% lost to follow-up (MP)	[1]
		Physical exam	0.65	1	0	0.5	0.8	1-3 months interval	12	12	4	4	NA	4		280.8								May have up to 50% lost to follow-up (MP)	[1]
		Chest x-ray	0.65	1	0	0.5	0.8	1-3 months interval	12	12	4	4	NA	4		62.4								May have up to 50% lost to follow-up (MP)
	Follow-up MD visit		0.65	1	0	0.5	0.8				4	4	NA	4		189.8								May have up to 50% lost to follow-up (MP)
	Total 1st year follow-up															629.2						690.473
	Post year-1 follow-up	MD visits, titer, chest x-ray interviews, physical exam q1 year for subsequent 2 years	0.65	1	0	0.5	0.8									447.2						490.749
	OTHER TREATMENT CONSIDERATIONS																						Besides drugs, what other treatments?
	NSAID	Ibuprofen	1	1	0	NA	1	400mg	2 to 3	2.5						8.7067
	Cough syrup	Phenergan w/ codeine	1	1	0	NA	1	240ml								13.7926
	Inhalers	Albuterol	1	1	0	NA	1	200 actuations								47.0029
	Total other treatment															69.5022						81.0157
	NURSING HOME		0													0
	HOME CARE		0													0
	DISABILITY		0													0
	ADDITIONALS		0													0							What other things patients need to buy at home?
	Total 1st year DIRECT															17458.6
	Total post-year 1 follow-up DIRECT															1410.31
	TOTAL LIFETIME DIRECT															18868.9						22118.5
	INDIRECT COST
	Permanent work loss		0													0
	Lost work days for those employed		0.74						0-365 days	7						885.746							Need total employed in CA		[5]
	Mortality															0								Higher risk of MI, consistent with CAP	MP
	Total INDIRECT															885.746						931.03
	LIFETIME TOTAL															19754.7						23049.5
Diffuse/chronic pneunomia	No dissemination
	DIRECT COST
	DIAGNOSIS																498	409.4	38.6725				Bilateral reticulonodular or miliary infiltrates produced by cocci suggest underlying immunodeficiency with concurrent fungemia or exposure to high inoculum of spores		[1]
	DxLab	Serology-Immunodiffusion	1	1	NA	1	In hospital				1	1	NA	1		37		203881							[2]
		Serology-titer measurement	1	1	NA	1	In hospital				1	1	NA	1		31
		Sputum culture	0	0	NA	0	In hospital				1	1	NA	1		0
		Sputum smear	0	0	NA	0	In hospital				1	1	NA	1		0
		HIV test	1	1	NA	1	In hospital				1	1	NA	1		82
	DxTest	Chest x-ray	1	1	NA	1	In hospital				1	1	NA	1		24
		Chest CT scan	0.3	NA	NA	1	In hospital				1	1	NA	1		96.9
	Total diagnosis															270.9						321.276		25% will also have bronchoscopy in hospital-included in hospital cost	MP
	MD VISITS, CONSULTS, HOSPITALIZATIONS
	MD visits before testing occurred		1	1	NA	1	1		0-63 times		3	3	NA	3		324									[5]
	Consultation		1	1	NA	1	1				1	1	NA	1		120
	First sought care in ER		0.23	NA	NA	NA	0.23		NA		1	1	NA	NA		13.8
	Total 1st year outpatient pre-diagnosis															457.8						502.382
	Hospitalization		0.75	0.75	NA	0.75	50-80%		6.9		1	1	NA	1	1	17571								1% of patients require ventilator in hospital. About 50% die while on ventilator from superinfection or respiratory failure	MP
	MD visit in hospital								6.9							377.775								Other procedures done in hospital: CAT, CT, bronchoscopy, more frequent serology testing, CBC, liver enzyme, blood culture, renal function, creatinine. Treatments done in hospital: antibiotics-cephalosporine, macrolide, for one week on IV	HL
	Pre and post-hospitalization MD visit															109.5								50-80% will have 2 hospitalizations in first year, rest have 1 extra hospitalization afterwards	NS/RL
	Plus 1 hospitalization in first year		0.65	NA	NA	NA	50-80%		6.9		1	NA	NA	NA	1	15650.5
	Total 1st year hospitalization															33708.8
	Subsequent hospitalizations		1	1	NA	1	1				1	NA	2	2	1	23428								100% hospitalized on average twice a year indefinitely	MM, MP
	MD visit in hospital								6.9		1	NA	2	2	1	503.7
	Post and pre-hospitalization MD visit										1	NA	2	2	1	146
	Total post-year 1 year hospitalizations															24077.7
	Total lifetime hospitalizations															57786.5						68532.3
	DRUG
	Azithromycin		0.5	NA	NA	0.5	0.5		5 days							16.1435
	Levaquin		0.5	NA	NA	0.5	0.5		7 days							48.804
	2nd course azithromycin		0.25	NA	NA	0.25	0.25		5 days							8.07175
	2nd course levaquin		0.25	NA	NA	0.25	0.25		7 days							24.402
	Treatment for atypical TB		0.1	NA	NA	0.1	0.1		1 month							50.8788
	Total drug															148.3						172.867
	ANTIFUNGALS																15817.5		1228.32				Amphothericin B or high-dose fluconazole for several weeks for clear improvement. At convalescence, amphotericin B may be discontinued and replaced with oral azole. Total length of therapy at least 1 year. For immunideficient patients, oral azole should be continued as secondary prophylaxis
		Fluconazole (all)	0.75	0.75	NA	0.75	0.75	800mg/day		12						13005.2		6.47568e+06
		Itraconazole (all)	0.25	0.25	NA	0.25	0.25	200 mg BID		12						2812.33									[1,4]
	Total antifungals															15817.5						18437.8
		Fluconazole (all)	0.75	0.75	NA	0.75	0.75	800mg/day		24						26010.3
		Itraconazole (all)	0.25	0.25	NA	0.25	0.25	200 mg BID		24						5624.65
	Total post-year antifungals															31635						36875.5
	FOLLOW-UP LABS	Serology	0.4	1	NA	1	NA	1-3 months interval	12	12	2	4	NA	4	NA	29.6
	FOLLOW-UP TESTS	Patient interviews	0	1	NA	1	NA	1-3 months interval	12	12	2	4	NA	4	NA	0									[1]
		Physical exam	0.4	1	NA	1	NA	1-3 months interval	12	12	2	4	NA	4	NA	86.4									[1]
		Chest x-ray	0.4	1	NA	1	30-50%	1-3 months interval	12	12	2	4	NA	4	2	19.2								100% follow-up for CT and x-ray. 30-50% have 2 x-rays in 1st year ourside of hospital. 30% have CT outside hospital	NS/RL
		Chest CT	0.3	NA	NA	NA	0.3				1	NA	NA	NA	1	96.9
	Follow-up MD visit		1								4	4	NA	4		292
	Total 1st year follow-up															524.1						575.138
		MD visits, titer, chest x-ray interviews, physical exam q6 months for subsequent 2 years	1	1	NA	1	1				4	NA	NA	NA	NA	580
		CT scan at discharge	1	NA	NA	1	1				1	NA	NA	1	NA	323
	Post year-1 follow-up															903						990.936
	OTHER TREATMENT CONSIDERATIONS
	NURSING HOME		0	0	NA	0	0									0
	HOME CARE	3 days a week for 3 months	1	1	NA	1	1			3 days/week	3	3	NA	3		2326.32						2450.28
		Rehab facility	0.15	NA	NA	NA	10-20%			30 days						3218.08						3599.3
	DISABILITY		0	NA												0
	ADDITIONALS
	Total 1st year DIRECT															56471.8
	Total post-year 1 follow-up DIRECT															56615.7
	TOTAL LIFETIME DIRECT															113087						132458
	INDIRECT COST
	Permanent work loss		0	0	NA	0	0									0
	Lost work days for those employed		0.74	0.74	NA	0.74			0-365 days	90						11388.2									[5]
	Mortality (opportunity cost)- for the 10% (7%) who die in 2.5 years		0.037	NA	NA	10-20%	0.05									33360.1								5-10% mortality in 2-3 years	MP
	Mortality (opportunity cost) for the 90% who die in next 10 years		0.703	NA	NA	0.666										537805
	Total INDIRECT															582554						612371
	LIFETIME TOTAL															695641						744829
Diffuse/chronic pneumonia	Dissemination																106	12.4294	0.249908				Histologic exam and culture of suspicious skin lesions, analysis of aspirates of joint effusions, LP if develop progressively severe or persistent headaches, mental status changes, or other meningeal signs		[1]
	DIRECT COST
	DIAGNOSIS
	DxLab	Serology-Immunodiffusion	1	1	NA	1					1	1	NA	1		37		0							[2]
		Serology-titer measurement	1	1	NA	1					1	1	NA	1		31
		HIV test	1	1	NA	1					1	1	NA	1		82
		Lumbar puncture and examination of CSF fluid	0.5	1	NA	0.5					1	1	NA	1		82									[1]
	DxTest	Chest x-ray	1	1	NA	1					1	1	NA	1		24
		Chest CT scan	0.25	NA	NA	1					1	1	NA	1		80.75
		MRI	0.165	0.8	NA	0.17					1	NA	NA	1		94.38							33% of those who had lumbar puncture need further MR, 67% did not.		[1]
		Aspirates of joint effusions	0.1	NA	NA	0.1					1	NA	NA	1		6.1
		Skin biopsy	0.1	NA	NA	0.1					1	NA	NA	1		10.6
		Bone marrow biopsy	0.05	NA	NA	0.05					1	NA	NA	1		8.4
		Lung biopsy	0.2	NA	NA	0.2					1	NA	NA	1		78.4
		Lymph node biopsy	0.2	NA	NA	0.2					1	NA	NA	1		68
		Liver biopsy	0.05	NA	NA	0.05					1	NA	NA	1		18.75
	Total diagnosis															621.38						736.93
	MD VISITS, CONSULTS, HOSPITALIZATIONS
	MD visits before testing occurred		1	1	NA	1	1		0-63 times		3	3	NA	3		324									[5]
	Consultation		1	1	NA	1	1				1	1	NA	1		120
	First sought care in ER		0.4	NA	NA	NA	30-50%		NA		1	1	NA	NA		24
	Total 1st year outpatient pre-diagnosis															468						513.575
	Hospitalization		1	0.75	NA	0.75			6.9		1	1	NA	1		23428								1% of patients require ventilator in hospital. About 50% die while on ventilator from superinfection or respiratory failure	MP
	MD visit in hospital								6.9							503.7								Other procedures done in hospital: CAT, CT, bronchoscopy, more frequent serology testing, CBC, liver enzyme, blood culture, renal function, creatinine. Treatments done in hospital: antibiotics-cephalosporine, macrolide, for one week on IV	HL
	Pre and post-hospitalization MD visit															146
	Plus 1 hospitalization in first year		0.65	NA	NA	NA	50-80%		6.9		1	NA	NA	NA	1	15650.5
	Total 1st year hospitalization															39728.2						47115.9
	Subsequent hospitalizations		1	1	NA	1			1 hospitalization per year for life		1	1	NA	1		39476
	MD visit in hospital								13.1							956.3
	Post and pre-hospitalization MD visit															146
	Total post-year 1 year hospitalizations								13							527518						625614
	DRUG
	Azithromycin		0.5	NA	NA	0.5	0.5		5 days							16.1435
	Levaquin		0.5	NA	NA	0.5	0.5		7 days							48.804
	2nd course azithromycin		0.25	NA	NA	0.25	0.25		5 days							8.07175
	2nd course levaquin		0.25	NA	NA	0.25	0.25		7 days							24.402
	Total drug															97.4212						113.56
	ANTIFUNGALS	Fluconazole monotherapy	0.98	0.98	NA	1		1000mg/day	Lifelong	12						21241.8	21242.5		50.0818						[1,9]
		Intrathecal AMB + fluconazole	0.02	0.02	NA	0		0.1-1.5mg	Lifelong	12						0.75696								Cost incurred under hospitalization	[1,9]
	Total 1st year drugs and antifungals															21242.5						24761.5
	Total post-year 1 drugs and antifungals								Lifelong							276153						321899
	FOLLOW-UP LABS	Serology	1						q3 months for 1 year, q6 months for life	12	4	4	NA	4		148
		Liver function test	1						q3 months for 1 year, q6 months for life	12	4	4	NA	4		160
		Renal function test	1						q3 months for 1 year, q6 months for life	12	4	4	NA	4		156
	FOLLOW-UP TESTS	Patient interviews	0						q3 months for 1 year, q6 months for life	12	4	4	NA	4		0									[1]
		Physical exam	1						q3 months for 1 year, q6 months for life	12	4	4	NA	4		432									[1]
		Chest x-ray	1						q3 months for 1 year, q6 months for life	12	4	4	NA	4		480
		MRI	0.165						q6 months for 1 year, q6 months for life	12	2	4	NA	4	2	188.76
		Lumbar puncture and examination of CSF fluid	0.2				0.2		2 in first year, 5 lifetime	12	2				2	65.6
	Follow-up MD visit (year 1)		1						q3 months for 1 year, q6 months for life	12	4	4	NA	4		292
	Total 1st year follow-up															1922.36						2109.56
	Post year-1 follow-up															13459.9						14770.6
	OTHER TREATMENT CONSIDERATIONS
	Hydrocephalus	Shunt for decompression	0.15	5-10%	NA	10-20%	0.6				1					4411.8						4934.43			[1,9]
	Shunt revision		1	All shunts replaced 2-3 times in lifetime	NA	50% shunts replaced at least 1 in lifetime	0.9				1					1244.4								Assume 50% shunts replaced 2 times, lifetime. Equivalent to 100% shunts replaced once in lifetime. 90% of shunts replaced twice in lifetime, 10% replaced once (NS/RL)	[1,9]
	MD visit in hospital								7							840
	Pre and post-hospitalization MD visit															240
	Total hospitalization for shunt revision															2324.4						2756.64
	Equipments	Wheelchairs	0.05								1					285.3								5% of patients have fixations done, require orthopedic/neuro surgery. Need walkers, wheelchairs, PT.
		Walkers	0.05								1					6.4
		Physical therapy-short term	0.05						q2 times for 6 weeks.		12					60								Assumption
		Physical therapy-long term	0.01						q2 weeks for 8 months		16					16								Assumption
	NURSING HOME	Temporary	0.1	0.2	NA	0.1			2 months							644.043						1143.12		10% need nursing home for 6 months, 2-5% need nursing home for life	MP
		Indefinite	0.01	NA	NA	2-5%	0.01		Lifetime		14					5406.38						6108.39
	HOME CARE	3 days a week for 3 months	1							3 days/week	3	3	NA	3		2326.32						2450.28
	ADDITIONALS
	Total 1st year DIRECT															71829.7
	Total post-year 1 follow-up DIRECT															824861
	TOTAL LIFETIME DIRECT															896691						1.05503e+06
	INDIRECT COST
	Lost days at work		0.74	NA	NA	NA				120						15184.2
	Permanent work loss		0.1	0.1	NA	0.1
	Mortality																							20% mortality, sometimes due to shunt complications. 75% mortality in first 5 years. Rest is evenly spaced 30% mortality in first 5 years (RL/NS) The rest have 5-10 years lost (RL./NS)	MP
	Total INDIRECT															0						0
	LIFETIME TOTAL															896691						1.05503e+06
OTHER CHANGES IN CHEST	Chronic pulmonary nodule																						In absence of immunosuppression, antifungals not neccesary. Repeated x-rays for 2 years to determine stability. If nodule enlarges, re-evaluate with sputum culture or cocci serum antibodies		[1]
	DIRECT COST
	DIAGNOSIS																#REF!	3684.6	#REF!	#REF!	#REF!
	DxLab	Serology-Immunodiffusion	1	1	1	1					1	1	NA	1		37		#REF!							[2]
		Serology-titer measurement	1	1	1	1					1	1	NA	1		31		#REF!						Titer measurement only if ID positive
		2nd ID and titer	0.25	NA	NA	0.25					1	1	NA	1		17
		Sputum culture	0	0.01	NA	0					1	1	NA	1		0
		Sputum smear	0	0.01	NA	0					1	1	NA	1		0
		HIV test	1	1	NA	1					1	1	NA	1		82
	DxTest	Chest x-ray	1	NA	NA	1					1	1	NA	1		24
		Diagnostic work-up for lung cancer	0.9	1	NA	0.9										64424.7								Diagnostic work-up same as for lung cancer Adjusted to 2012 dollar 10% who did not need lung cancer follow-up, 4 CT scans over 2 years (Fleshner guidelines)	[10]
	Total diagnosis															64615.7						76631.4
	MD VISITS, CONSULTS, HOSPITALIZATIONS
	MD visits before testing occurred		1	1	NA	1			0-63 times		3	3	NA	3		324									[5]
	Consultation		1	1	NA	1					1	1	NA	1		120
	First sought care in ER		0.23	0.23	NA	0.25					1	1	NA	1		13.8
	Total 1st year outpatient pre-diagnosis															457.8						502.382
	Requiring hospitalizations		0.4	NA	NA	0.3			6.9		1	1	1	1		9371.2
	MD visit in hospital								6.9		1	1	1	1		503.7
	Post and pre-hospitalization MD visit										1	1	1	1		146
	Plus 1 lifetime hospitalization		0.02	NA	NA	0.021			6.9		1	1	1	1		468.56
	MD visit in hospital								6.9		1	1	1	1		10.074
	Post and pre-hospitalization MD visit										1	1	1	1		2.92
	Plus 2 lifetime hospitalizations		0.01	NA	NA	0.009			6.9		2	2	2	2		468.56
	MD visit in hospital								6.9		2	2	2	2		10.074
	Post and pre-hospitalization MD visit										2	2	2	2		2.92
	Total 1st year hospitalization															10020.9
	Total post-year 1 year hospitalizations															963.108
	Total lifetime hospitalization															10984						13026.6
	DRUG
	Azithromycin		0.5	NA	NA	0.5			5 days							16.1435
	Levaquin		0.5	NA	NA	0.5			7 days							48.804
	2nd course azithromycin		0.25	NA	NA	0.25			5 days							8.07175
	2nd course levaquin		0.25	NA	NA	0.25			7 days							24.402
	Total drug															97.4212						113.56
	ANTIFUNGALS		0.25	0	NA	0.25																			[1]
	Moderate or severe primary infections	Oral fluconazole (all)	0.225	0	0	0.225		400 mg/day	3 to 6	6						975.387		0							[1,4]
		Oral itraconazole (all)	0.0125	0	0	0.0125		200 mg BID	3 to 6	6						70.3082									[1,4]
		Oral voriconazole (all)	0.0075	0	0	0.0075		200 mg BID	3 to 6	6						0								MP: Prescribed only after failing fluconozole or itraconozole	MP
		Previously on fluconazole	0.001875	0	0	0.001875		400 mg/day	3 to 6	6						8.12822
		Liposomal AMB (all)	0.0025	0	0	0.0025		3 mg/kg/day	3 to 6	6						285.568								Usually given to mitigate fluconazole side effects. Administered in hospitals-included in hospitalization cost	[1,4]
	Total antifungals															1339.39						1561.27
	FOLLOW-UP LABS	Serology	1	1	NA	1		q3 months for 1 year, then q6 months for 1 year	12	12	4	4	NA	4		148									[1]
	FOLLOW-UP TESTS	Patient interviews	0	1	NA	1		q3 months for 1 year, then q6 months for 1 year	12	12	4	4	NA	4		0									[1]
		Physical exam	1	1	NA	1		q3 months for 1 year, then q6 months for 1 year	12	12	4	4	NA	4		432
		Chest CT scan	1	NA	NA	1		q3 months for 1 year, then q6 months for 1 year	12	12	4	NA	NA	2		1292
	Follow-up MD visit		1	1	NA	1		q3 months for 1 year, then q6 months for 1 year	12	12	4	4	NA	4		292
	Total 1st year follow-up															2164						2374.74
	Post year-1 follow-up		1	1	NA	1										1082						1187.37
	OTHER TREATMENT CONSIDERATIONS		0	0	NA	0										0
	NURSING HOME		0	0	NA	0										0
	HOME CARE		0	0	NA	0										0
	DISABILITY		0	0	NA	0										0
	ADDITIONALS		0	0	NA	0
	Total 1st year DIRECT															78695.2
	Total post-year 1 follow-up DIRECT															2045.11
	TOTAL LIFETIME DIRECT															80740.3						95397.3
	INDIRECT COST
	Permanent work loss		0													0
	Lost work days for those employed		0.74						0-365 days	7						885.746
	Lost work days for parents of sick children		0						0-120 days	17						0
	Mortality		0.0111													7581.84								1-2% in 1st 5 years
	Total INDIRECT															885.746						931.03
	LIFETIME TOTAL															81626.1						96328.3
OTHER CHANGES IN CHEST	Chronic pulmonary cavity																						If superinfection with other fungi/bacteria, local discomfort or hemoptysis occur, oral azole may result in improvement. Recurrence of symptoms in some patients may occur on cessation of therapy. If bacteria superinfection present, treatment for several weeks with oral antibacterial to reduce symptoms. Therapies usually do not result in cavity closure. If surgical risks not high, resection of loc…		[1]
	DIRECT COST
	DIAGNOSIS																#REF!	3684.6	#REF!	#REF!	#REF!
	DxLab	Serology-Immunodiffusion	1	1	1	1					1	1	NA	1		37		#REF!							[2]
		Serology-titer measurement	1	1	1	1					1	1	NA	1		31		#REF!						Titer measurement only if ID positive
		2nd ID and titer	0.25	NA	NA	0.25					1	1	NA	1		17
		Sputum culture	0	0.01	NA	0					1	1	NA	1		0
		Sputum smear	0	0.01	NA	0					1	1	NA	1		0
		HIV test	1	1	NA	1					1	1	NA	1		82
	DxTest	Chest x-ray	1	NA	NA	1	1				1	1	NA	1		24
		Diagnostic work to test for abcess-up for lung cancer	0.9	0.08	NA	0.9										64424.7							Lung cancer workup: Do CT, if results indeterminate, do biopsy, if benign, watch and wait	Diagnostic work-up same as for lung cancer Adjusted to 2012 dollar 10% who did not need lung cancer follow-up, 4 CT scans over 2 years (Fleshner guidelines)	[10]
	Total diagnosis															64424.7						76404.9
	MD VISITS, CONSULTS, HOSPITALIZATIONS
	MD visits before testing occurred		1	1	NA	1			0-63 times		3	3	NA	3		324									[5]
	Consultation		1	1	NA	1					1	1	NA	1		120
	First sought care in ER		0.23	0.23	NA	0.25					1	1	NA	1		13.8
	Total 1st year outpatient pre-diagnosis															457.8						502.382
	Requiring hospitalizations		0.4	NA	NA	0.3			6.9		1	1	1	1		9371.2								5% of cavities will have complications about 3 times for life. Need surgery to remove cavity if bleeding 10% of the 5% will need partial lung removal
	MD visit in hospital								6.9		1	1	1	1		503.7
	Post and pre-hospitalization MD visit										1	1	1	1		146
	Plus 1 lifetime hospitalization		0.02	NA	NA	0.021			6.9		1	1	1	1		468.56
	MD visit in hospital								6.9		1	1	1	1		10.074
	Post and pre-hospitalization MD visit										1	1	1	1		2.92
	Plus 2 lifetime hospitalizations		0.01	NA	NA	0.009			6.9		2	2	2	2		468.56
	MD visit in hospital								6.9		2	2	2	2		10.074
	Post and pre-hospitalization MD visit										2	2	2	2		2.92
	Hospitalization for hemoptysis/chest pain		0.075				5-10%				1					1806.37
	Total 1st year hospitalization															11827.3
	Hospitalization due to cavity complications		0.05	0.25	NA	0.05			6.9		3	1	NA	3		3547.05								10% will require partial lung removal
	Total post-year 1 year hospitalizations															4510.16
	Total lifetime hospitalization															14531.1						17233.2
	DRUG
	Azithromycin		0.5	NA	NA	0.5			5 days							16.1435
	Levaquin		0.5	NA	NA	0.5			7 days							48.804
	2nd course azithromycin		0.25	NA	NA	0.25			5 days							8.07175
	2nd course levaquin		0.25	NA	NA	0.25			7 days							24.402
	Total drug															97.4212						113.56
	ANTIFUNGALS		0.25	0	NA	0.25																			[1]
	Moderate or severe primary infections	Oral fluconazole (all)	0.225	0	0	0.225		400 mg/day	3 to 6	6						975.387		0							[1,4]
		Oral itraconazole (all)	0.0125	0	0	0.0125		200 mg BID	3 to 6	6						70.3082									[1,4]
		Oral voriconazole (all)	0.0075	0	0	0.0075		200 mg BID	3 to 6	6						0								MP: Prescribed only after failing fluconozole or itraconozole	MP
		Previously on fluconazole	0.001875	0	0	0.001875		400 mg/day	3 to 6	6						8.12822
		Liposomal AMB (all)	0.0025	0	0	0.0025		3 mg/kg/day	3 to 6	6						285.568								Usually given to mitigate fluconazole side effects. Administered in hospitals-included in hospitalization cost	[1,4]
	Total antifungals															1339.39						1561.27
	FOLLOW-UP LABS	Serology	1	1	NA	1		q3 months for 1 year, then q6 months for 1 year	12	12	4	4	NA	4		148									[1]
	FOLLOW-UP TESTS	Patient interviews	0	1	NA	1		q3 months for 1 year, then q6 months for 1 year	12	12	4	4	NA	4		0									[1]
		Physical exam	1	1	NA	1		q3 months for 1 year, then q6 months for 1 year	12	12	4	4	NA	4		432
		Chest CT scan	1	NA	NA	1		q3 months for 1 year, then q6 months for 1 year	12	12	4	NA	NA	2		1292
	Follow-up MD visit		1	1	NA	1		q3 months for 1 year, then q6 months for 1 year	12	12	4	4	NA	4		292
	Total 1st year follow-up															2164						2374.74
	Post year-1 follow-up		1	1	NA	1										2164						2374.74
	OTHER TREATMENT CONSIDERATIONS		0	0	NA	0										0
	NURSING HOME		0	0	NA	0										0
	HOME CARE		0	0	NA	0										0
	DISABILITY		0	0	NA	0										0
	ADDITIONALS		0	0	NA	0
	Total 1st year DIRECT															80310.6
	Total post-year 1 follow-up DIRECT															6674.16
	TOTAL LIFETIME DIRECT															86984.7						100565
	INDIRECT COST
	Permanent work loss		0													0
	Lost work days for those employed		0.74						0-365 days	7						0
	Lost work days for parents of sick children		0						0-120 days	17						0
	Mortality		0.015													10245.7						0		1-2% in 1st 5 years
	Total INDIRECT															0
	LIFETIME TOTAL															86984.7						100565
	* Intrathecal-hospitalization cost vs. administration cost
	*Intravenous-hospitalization cost vs. administration cost
